# Supplementary material for: Enhancement of Neuroglial Extracellular Matrix Formation and Physiological Activity of Dopaminergic Neural Cocultures by Macromolecular Crowding
Source: Cells. 2022 Jul 6;11(14):2131. doi: 10.3390/cells11142131 (PMC9317039; doi:10.3390/cells11142131)
Supplement: Supplementary file 1 [file cells-11-02131-s001.zip]

Archive with 1 entries (1 files):
- cells-1747523-supplementary.pdf
